# Supplementary material for: Efficient agricultural drip irrigation inspired by fig leaf morphology
Source: Nat Commun. 2023 Sep 23;14:5934. doi: 10.1038/s41467-023-41673-0 (PMC10518012; doi:10.1038/s41467-023-41673-0)
Supplement: Supplementary file 13 — Source Data [file 41467_2023_41673_MOESM13_ESM.xlsx]

## Sheet: Key
Tab	Reference	Legend
Fig.1	Fig.1 c, d, f, g	Drainage results of five apices and statistics of Bodhi leaf shape parameters
Fig.2	Fig.2 e, h	Variation of drainage frequency f with various r/R and Lapex/Wbase
Fig.3a	Fig.3 a	Drip volume Vd with flow rate Q at three inclination angle β values
Fig.3 c,d,f,h	Fig.3 c, d, f, h	Scaling laws for drip volume Vd in three drainage states
Fig.3i	Fig.3 i	Relative deviation of Vd in three drainage states
Fig.4	Fig.4 h, i, k	Statistics of block area Sblock under different drip irrigation emitters
Fig.5 & Supplementary Table 1	Fig.5 b, c, d; Supplementary Table 1	Statistics results of soil block ratio, crop sprout ratio, and slant ratio of wheat seedlings
Supplementary Figure 6	Supplementary Figure 6 d, g	Measured and simulated water flow speed v on artificial Bodhi leaf apex
Supplementary Figure 8	Supplementary Figure 8 b	Variation of drainage frequency f with various Lapex/Wbase in "three-needle" setup
Supplementary Figure 9	Supplementary Figure 9 b, c, e, f	Measured water flow speed v on artificial Bodhi leaf apex with various r/R and Lapex/Wbase
Supplementary Figure 10	Supplementary Figure 10 i	Variation of drip volume Vd with injection flow rate Q at β of 45° under three wettability states
Supplementary Figure 11	Supplementary Figure 11 c, d, e	Drip frequency f and drip volume Vd with flow rate Q at four inclination angle β
Supplementary Figure 13	Supplementary Figure 13	Definition of transition from Beyond-drip state to Beyond-jet state
Supplementary Figure 19	Supplementary Figure 19 d	Water retention percent in sandy soil under two irrigation modes after exposed to simulated solar
Supplementary Figure 20	Supplementary Figure 20 b	Daily variation of the maximum/minimum temperature and relative humidity (RH) indoors
Supplementary Figure 22	Supplementary Figure 22 e	Statistics results of soil moisture measurement during the wheat growth process
Supplementary Figure 23	Supplementary Figure 23 a, b, c	The statistical results of four independent replication experiments of cotton seedling growth
Supplementary Figure 24	Supplementary Figure 24 d, e	Daily variation of the maximum/minimum temperature and relative humidity (RH) outdoors

## Sheet: Fig.1
	Fig.1c		Fig.1d				Notes	Leaf No.	Fig. 1g		Fig.1f
Apex shape	drip frequency f (Hz)	f error	Drip volume Vd (μL)	Vd error				Leaf No.	Lapex/Wbase	Lapex/Ltotal	(r/R)left	(r/R)right	r/R	Numbers	F
Round	3.1	0.2	43.2	2				1	11.3631	0.22808	0.826207	0.552487	r/R < 0.05	0	0
Obtuse	3.1	0.2	42.9	3				2	7.35576	0.24455	0.0556306	0.292909	0.05 £ r/R < 0.15	5	0.0328947
Acute	3.7	0.3	36.7	3				3	7.48153	0.23487	0.379924	0.69646	0.15 £ r/R < 0.25	12	0.0789474
Acuminate	3.8	0.4	35.7	4				4	7.53203	0.20974	0.186495	0.645265	0.25 £ r/R < 0.35	18	0.118421
Caudate	7.6	0.4	17.6	0.9				5	6.57712	0.24377	0.382437	0.493292	0.35 £ r/R < 0.45	21	0.138158
								6	7.58797	0.25361	0.240403	0.552857	0.45 £ r/R < 0.55	23	0.151316
								7	11.2769	0.3369	0.354228	0.328421	0.55 £ r/R < 0.65	27	0.177632
								8	10.2466	0.27392	0.213834	0.381175	0.65 £ r/R < 0.75	21	0.138158
								9	7.84102	0.28847	0.397617	0.775968	0.75 £ r/R < 0.85	15	0.0986842
								10	8.63898	0.28803	0.741944	0.566667	0.85 £ r/R < 0.95	7	0.0460526
								11	11.9119	0.26534	0.667815	0.717879	0.95 £ r/R < 1.05	3	0.0197368
								12	9.74373	0.29093	0.369631	0.655512	r/R ³ 1.05	0	0
								13	8.68288	0.28071	0.307553	0.290785	Total	152	1
								14	8.25322	0.26488	0.250709	0.392727
								15	7.28881	0.28115	0.187398	0.269199
								16	9.03186	0.29617	0.830375	0.519408
								17	10.6539	0.34307	0.362956	0.213644
								18	8.61915	0.28464	0.315139	0.230252
							Shown in Fig.S2	19	8.25186	0.23338	0.80916	0.80916
								20	11.4097	0.3034	0.526177	0.702394
								21	7.10492	0.25846	0.431742	0.246504
								22	11.1275	0.27563	0.49292	0.592707
							Shown in Fig.1 and Fig.S2	23	12.2737	0.29485	0.617589	0.617589
								24	10.0746	0.25575	0.487712	0.303592
								25	11.8866	0.2749	0.47392	0.202045
								26	11.0825	0.28397	0.412597	0.697061
								27	8.69373	0.33019	0.183279	0.146805
								28	10.3725	0.27042	0.811089	0.297476
								29	10.1697	0.24383	0.797292	0.516525
								30	9.93763	0.23788	0.159297	0.348095
								31	5.90898	0.21751	0.877949	0.761103
								32	5.99373	0.20483	0.562549	0.544611
								33	5.88644	0.21065	0.454313	0.250069
								34	5.12712	0.1804	0.381286	0.611413
								35	6.42237	0.20867	0.0642173	0.57971
								36	4.63475	0.21851	0.582106	0.611509
								37	6.03542	0.18752	0.732906	0.500669
								38	6.61237	0.24852	0.543239	0.443765
								39	8.15373	0.2537	0.74228	0.623575
								40	6.11203	0.23629	0.625	0.978655
								41	6.32102	0.26733	0.72343	0.184207
								42	7.64644	0.27413	0.684058	0.478719
								43	7.95237	0.19868	0.593713	0.676145
								44	7.32085	0.24882	0.698145	0.633974
								45	7.87373	0.26663	0.810547	0.798209
								46	6.40627	0.23312	0.553679	0.571721
								47	7.68593	0.27809	0.811772	0.869526
								48	7.48949	0.27655	0.747059	1.02205
								49	7.18119	0.29447	0.917326	0.636344
								50	6.75424	0.21791	0.672953	0.707589
								51	5.84746	0.20284	0.48235	0.809587
								52	6.65322	0.243915	0.370776	0.599296
								53	8.64237	0.25025	0.621296	0.923472
								54	8.24322	0.24813	0.717518	0.512332
								55	9.36627	0.26508	0.470756	0.19005
								56	7.80508	0.23849	0.304054	0.300248
								57	6.90356	0.266789	0.823091	0.632788
								58	6.60627	0.23281	0.36966	0.504108
								59	7.32203	0.26142	0.331857	0.609691
								60	13.0347	0.338452	0.607	0.340392
								61	7.55949	0.23365	0.49381	0.404448
							Shown in Fig.S2	62	9.75322	0.24134	0.510936	0.510936
								63	9.50254	0.23759	0.644264	0.787248
								64	7.49424	0.19126	0.657027	0.468736
								65	9.88305	0.23305	0.938596	1.04253
								66	9.27864	0.2191	0.692193	0.788817
								67	8.38508	0.17521	0.901384	0.472331
								68	9.17458	0.19917	0.732311	0.915488
								69	7.55203	0.2475	0.365987	0.569049
								70	11.0033	0.30695	0.594493	0.122871
								71	11.1331	0.32492	0.139144	0.378931
								72	11.6959	0.33362	0.420264	0.275938
								73	12.6182	0.39279	0.402614	0.250395
								74	12.9597	0.32913	0.682876	0.259494
								75	10.9963	0.31004	0.506858	0.421559
								76	10.0252	0.25473	0.353004	0.459198

## Sheet: Fig.2
Fig.2e														Fig.2h
r/R	Q = 36 mL·min-1		Q = 32 mL·min-1		Q = 28 mL·min-1		Q = 24 mL·min-1		Q = 16 mL·min-1		Q = 8 mL·min-1			Lapex/Wbase	Q = 16 mL·min-1		Q = 14 mL·min-1		Q = 12 mL·min-1		Q = 10 mL·min-1		Q = 8 mL·min-1		Q = 4 mL·min-1
	f (Hz)	f ±	f (Hz)	f ±	f (Hz)	f ±	f (Hz)	f ±	f (Hz)	f ±	f (Hz)	f ±			f (Hz)	f ±	f (Hz)	f ±	f (Hz)	f ±	f (Hz)	f ±	f (Hz)	f ±	f (Hz)	f ±
0.095	25.33	0.94	22.67	0.47	19.33	0.85	17.67	0.47	9.84	0.51	1.26	0.02		2.5	8.29	1.56	5.74	0.54	4.67	0.06	3.42	0.07	2.84	0.05	1.58	0.03
0.238	31.67	2.21	26	0.82	19.67	0.94	17.17	0.62	10.27	0.19	1.5	0.36		5	19.3	2.5	13.7	2.7	6.2	0.6	5	0.17	4.07	0.04	2.25	0.02
0.381	36	0.82	26	1.63	21.67	1.7	17.3	0.51	10.33	0.3	1.2	0.01		7.5	24.73	1.02	17	0.28	7.62	0.19	5.85	0.07	4.67	0.02	2.21	0.03
0.618	46.67	1.7	40.33	1.25	28.33	0.47	18.5	0.53	11.4	0.5	1.67	0.12		10	24.1	1	16	0.4	7.8	0.6	6.2	0.08	4.72	0.18	2.42	0.01
0.81	47	1.41	43.33	1.25	29.67	1.25	18.33	1.25	8.18	0.18	1.97	0.12		12.5	27	1.58	15.93	1.33	12.56	0.62	6.81	0.29	5.04	0.14	2.44	0.06
1	53.67	2.05	44	0.8	37	0.82	20.89	1.46	7.62	0.03	1.81	0.23		15	28.5	3.3	19.5	1	12.8	0.9	7.91	0.17	5.11	0.21	2.44	0.03

## Sheet: Fig.3a
Fig.3a
Q	β = 30°						β = 45°						β = 60°
(mL·min-1)	Vd (μL)	Vd ±	Vd (μL)	Vd ±	Vd (μL)	Vd ±	Vd (μL)	Vd ±	Vd (μL)	Vd ±	Vd (μL)	Vd ±	Vd (μL)	Vd ±	Vd (μL)	Vd ±	Vd (μL)	Vd ±
2	27.8667	0.27217					20.1	0.24495					16.6333	0.46268
3	27.6	0.3					19.95	0.40825					16.55	0.40825
4	27.8667	0.54433					19.9333	0.3266					16.2	0.6532
5	27.5	0.27217					19.5	0.34021					15.75	0.47629
6	27.4	0.57155					19.2	0.40825					15.5	0.57155
7	27.0667	0.28577					18.55	0.47629					14.7	0.47629
8	26.6667	0.76206					18	0.87093					14.2667	0.43546
9	25.2	0.9					17.25	0.73485							11.1	0.6
10	24.3	1.4							13.8	0.5					9.8	0.7
11	21.5	1.9							13	0.4					9	1.2
12			16.2	0.8					12	1							3.8	1.4
13			15.6	0.5							5.3	2.5					1.9	0.4
14			15.3	0.6							4.5	1.7					1.6	0.5
15			13.5	2							2.4	0.3					1.5	0.3
16					8.7	3.8					2.3	0.4					1.5	0.3
17					5	1.3					1.9	0.2					1.8	0.3
18					3.6	0.9					2.1	0.2
19					3.5	1					2	0.3
20					2.8	1.2
	Above-drip		Beyond-drip		Beyond-jet		Above-drip		Beyond-drip		Beyond-jet		Above-drip		Beyond-drip		Beyond-jet

## Sheet: Fig.3 c,d,f,h
Fig.3c												Fig.3d					Fig.3f								Fig.3h
Wtip	Q = 4 mL·min-1		Q = 5 mL·min-1		Q = 6 mL·min-1		Q = 7 mL·min-1		Q = 8 mL·min-1			Vd (μL)					Q	β = 30°		β = 45°		β = 60°			β	Q	D0	D0 ±	D	D ±
(mm)	Vd (μL)	Vd ±	Vd (μL)	Vd ±	Vd (μL)	Vd ±	Vd (μL)	Vd ±	Vd (μL)	Vd ±		Wtip = 0.5 mm	Wtip = 1.0 mm	Wtip = 1.5 mm	Wtip = 2.0 mm		(mL·min-1)	Vd (μL)	Vd ±	Vd (μL)	Vd ±	Vd (μL)	Vd ±		(°)	(mL·min-1)	mm	mm	mm	mm
0.5	14.3	0.8	14.5	0.9	18.8	0.9	16.4	3.4	15.7	0.7		14.3	25.5	39.5	48.7		9					11.1	0.6		30	18	1.01	0.03	1.88	0.15
0.75	24.5	2.6	23.1	4.2	24.8	2.7	24.1	2.4	23.3	2.9		14.6	25.2	39.3	48.4		10			13.8	0.5	9.8	0.7		30	19	1.03	0.02	1.87	0.19
1	25.4	0.8	26	0.3	26.6	0.3	25	0.3	25.5	0.7		14.5	26	38.1	48.9		11			13	0.4	9	1.2		30	20	1.02	0.02	1.83	0.19
1.25	31.7	0.2	32	0.3	31.4	0.6	30.5	0.3	29.6	0.3		19.3	25.4	37.3	48.6		12	16.2	0.8	12	1				45	17	0.87	0.02	1.53	0.06
1.5	39.5	0.8	38.1	0.6	38.8	0.7	38.3	0.8	38.7	1		18.8	26.6	38.8	49.5		13	15.6	0.5						45	18	0.9	0.01	1.58	0.04
1.75	45.4	0.3	44.1	0.6	44.2	0.3	44.8	0.9	44	0.8		18	25.4	37.5	48.5		14	15.3	0.6						45	19	0.92	0.01	1.55	0.08
2	48.7	0.4	48.9	0.8	49.5	0.5	48.4	1	49.3	1		16.4	26	38.3	48.4										60	15	0.77	0.01	1.4	0.1
												13.8	25	37.9	47.7										60	16	0.81	0.02	1.4	0.08
												15.7	25.5	38.7	49.3										60	17	0.83	0.02	1.52	0.09
												20.7	24.7	37.3	47.1

## Sheet: Fig.3i
Fig.3 i
Q = 6 mL·min-1			Q = 8 mL·min-1			Q = 10 mL·min-1			Q = 12 mL·min-1			Q = 13 mL·min-1			Q = 14 mL·min-1			Q = 16 mL·min-1			Q = 18 mL·min-1			Q = 20 mL·min-1
Vd	(Vd)average	[Vd - (Vd)ave]/(Vd)ave	Vd	(Vd)average	[Vd - (Vd)ave]/(Vd)ave	Vd	(Vd)average	[Vd - (Vd)ave]/(Vd)ave	Vd	(Vd)average	[Vd - (Vd)ave]/(Vd)ave	Vd	(Vd)average	[Vd - (Vd)ave]/(Vd)ave	Vd	(Vd)average	[Vd - (Vd)ave]/(Vd)ave	Vd	(Vd)average	[Vd - (Vd)ave]/(Vd)ave	Vd	(Vd)average	[Vd - (Vd)ave]/(Vd)ave	Vd	(Vd)average	[Vd - (Vd)ave]/(Vd)ave
(μL)	(μL)	(%)	(μL)	(μL)	(%)	(μL)	(μL)	(%)	(μL)	(μL)	(%)	(μL)	(μL)	(%)	(μL)	(μL)	(%)	(μL)	(μL)	(%)	(μL)	(μL)	(%)	(μL)	(μL)	(%)
26.6	27.07	-1.84502	27.7333	27.08	2.33702	24.6667	24.5667	0.271003	16.185	16.185	-0.0925926	15.3833	15.5783	-1.38889	15.0583	15.3479	-1.57952	10.5569	7.54897	40.7583	3.67135	3.70069	-0.774404	3.33111	2.7946	18.9683
27.1		0	24.6667		-8.97909	24.5		-0.406504	17.2225		6.31173	15.8167		1.38889	16.1008		5.2342	13.2981		77.308	3.32169		-10.2245	2.65911		-5.03178
26.7		-1.47601	27.3333		0.861009	24.5		-0.406504	16.185		-0.0925926	15.8167		1.38889	16.3325		6.74837	11.0065		46.7532	2.31126		-37.5335	3.42889		22.4605
27.3		0.738007	27.7333		2.33702	24.1667		-1.76152	16.8075		3.75	15.1667		-2.77778	14.1317		-7.63617	8.26746		10.2328	4.96919		34.3023	2.03477		-27.3295
27.7		2.21402	28.1333		3.81304	24.6667		0.271003	15.77		-2.65432	15.3833		-1.38889	15.8692		3.72004	6.51384		-13.1488	3.19417		-13.6711	5.27147		88.2666
27.3		0.738007	27.0667		-0.123001	24.3333		-1.08401	15.9775		-1.37346	15.8167		1.38889	15.5217		1.4488	4.04372		-46.0837	3.84694		3.97131	0.998869		-64.3261
27.1		0	26.4		-2.58303	25		1.62602	15.77		-2.65432	15.3833		-1.38889	14.3633		-6.122	4.60362		-38.6183	2.89169		-21.8462	2.83409		1.21733
27		-0.369004	26.6667		-1.59902	25.5		3.65854	15.9775		-1.37346	14.95		-4.16667	15.4058		0.691721	3.83787		-48.8285	4.57721		23.7085	0.936486		-66.5541
27		-0.369004	27.0667		-0.123001	24.3333		-1.08401	15.9775		-1.37346	16.0333		2.77778	15.1742		-0.82244	6.32325		-15.69	4.68		26.4865	3.51686		25.6022
26.9		-0.738007	28		3.32103	24		-2.43902	15.9775		-1.37346	16.0333		2.77778	15.5217		1.4488	7.03844		-6.15414	3.54341		-4.23216	2.9343		4.79644
Above-drip									Beyond-drip									Beyond-jet

## Sheet: Fig.4
Fig.4h	Fig.4i		Fig.4k
BLAM emitter array	Curved BLAM emitter array		Curved round emitter	Curved BLAM emitter		Curved round emitter				Curved BLAM emitter
Sblock (mm2)	Sblock (mm2)		Sblock (mm2)	Sblock (mm2)			Number	F			Number	F
0.7306	1.02103		1.6775	0.262131		0.9 cm2 ≤ Sblock＜1.0 cm2	0	0		Sblock≤0.2 cm2	0	0
0.73611	0.82263		1.47096	0.4256		1.0 cm2 ≤ Sblock＜1.1 cm2	3	0.0833333		0.2 cm2 ≤ Sblock＜0.3 cm2	5	0.138889
0.77806	0.84916		1.79737	0.316006		1.1 cm2 ≤ Sblock＜1.2 cm2	4	0.111111		0.3 cm2 ≤ Sblock＜0.4 cm2	20	0.555556
0.83666	0.8176		1.27074	0.307575		1.2 cm2 ≤ Sblock＜1.3 cm2	9	0.25		0.4 cm2 ≤ Sblock＜0.5 cm2	10	0.277778
0.93515	0.92821		1.25875	0.310078		1.3 cm2 ≤ Sblock＜1.4 cm2	3	0.0833333		0.5 cm2 ≤ Sblock＜0.6 cm2	1	0.0277778
0.58821	0.9005		1.19223	0.309815		1.4 cm2 ≤ Sblock＜1.5 cm2	5	0.138889		0.6 cm2 ≤ Sblock＜0.7 cm2	0	0
0.61909	0.9198		1.47241	0.333788		1.5 cm2 ≤ Sblock＜1.6 cm2	2	0.0555556		Total	36	1
0.5097	0.8997		1.47689	0.444436		1.6 cm2 ≤ Sblock＜1.7 cm2	6	0.166667
0.59533	0.92569		1.50942	0.343009		1.7 cm2 ≤ Sblock＜1.8 cm2	4	0.111111
0.88177	0.92542		1.27838	0.359475		1.8 cm2 ≤ Sblock＜1.9 cm2	0	0
0.89549	0.98952		1.09094	0.591572		Total	36	1
0.68681	0.91712		1.75358	0.444832
0.83064	1.0004		1.23209	0.415062
0.74994	0.91481		1.31641	0.311527
1.14365	0.74493		1.76913	0.401626
0.6739	0.95286		1.23864	0.319035
0.69502	0.87344		1.64695	0.305731
0.96729	0.89504		1.33852	0.320484
0.75832	0.83309		1.62996	0.422965
1.17367	0.92237		1.67867	0.296247
0.99231	0.85436		1.49434	0.302965
1.01423	0.69953		1.262	0.331812
0.95208	0.94584		1.16863	0.262394
0.95782	0.83416		1.22373	0.298355
0.74788	0.80897		1.2106	0.339057
0.73921	0.86117		1.44935	0.486588
0.93429	0.81213		1.6675	0.287948
1.11966	0.83303		1.10122	0.361977
			1.01585	0.397674
			1.1681	0.354732
			1.00158	0.309683
			1.69316	0.444963
			1.7857	0.410847
			1.30971	0.339452
			1.22894	0.423492
			1.57005	0.385819

## Sheet: Fig.5 & Supplementary Table 1
Fig.5 b, c, d & Supplementary Table 1
Irrigation mode		Total number of wheat seeds	Numbers of wheat seedlings on Day 10th	Sprout ratio	Numbers of slant-grown wheat seedlings on Day 10th	Slant ratio	Measured area for block ratio	Block area	Block ratio
		N0	N10	N10/N0	Ns	Ns/N10	S0 (cm2)	S1 (cm2)	S1/S0
Border irrigation	Wheat-1	120	71	0.591667	17	0.239437	202.4	93.7	0.462945
	Wheat-2	120	88	0.733333	36	0.409091	220.9	142.1	0.643278
	Wheat-3	120	80	0.666667	7	0.0875	199.4	74.6	0.374122
	Wheat-4	120	91	0.758333	22	0.241758	211.6	116.5	0.550567
Round-emitter drip irrigation	Wheat-1	120	90	0.75	14	0.155556	202.4	101.2	0.5
	Wheat-2	120	93	0.775	32	0.344086	220.9	135.5	0.6134
	Wheat-3	120	93	0.775	2	0.0215054	199.4	16.8	0.0842528
	Wheat-4	120	102	0.85	4	0.0392157	211.6	24.4	0.115312
BLAM-emitter drip irrigation	Wheat-1	120	95	0.791667	5	0.0526316	202.4	8.1	0.0400198
	Wheat-2	120	110	0.916667	8	0.0727273	220.9	14.6	0.0660933
	Wheat-3	120	107	0.891667	1	0.00934579	199.4	5	0.0250752
	Wheat-4	120	108	0.9	1	0.00925926	211.6	4	0.0189036
Note :
Statistics data were measured on Day 10th in the wheat seedling growth experiment.

## Sheet: Supplementary Figure 6
Supplementary Figure 6 d, Measured water flow speed						Supplementary Figure 6 g, Simulated water flow speed
r/R = 5/21 = 0.238		r/R = 13/21 = 0.618				r/R = 5/21 = 0.238			r/R = 13/21 = 0.618
flow speed v (mm/s)		flow speed v (mm/s)				Time	Simulated water flow speed		Time	Simulated water flow speed
Top view	Side view	Top view	Side view			(s)	(mm/s)		(s)	(mm/s)
194.435	196.778	288	326.855			0	9.8062e-08		0	2.5454e-05
230.925	233.326	293.2	281.127			1.3685e-05	5.822e-06		2.5767e-06	6.3515e-05
211.524	243.485	286.1	257.276			4.1054e-05	0.0022		5.1535e-06	9.6092e-05
196.025	224.541	311.2	281.112			9.5792e-05	0.0009076		1.0307e-05	6.0391e-06
188.066	222.902	317.2	289.033			0.00020527	0.00015124		2.0614e-05	4.7181e-06
205.051	215.058	281.8	310.82			0.00042422	0.00011511		3.0921e-05	3.9878e-06
217.608	204.568	274.5	296.002			0.00086213	9.4282e-05		4.1228e-05	3.6403e-06
167.437	236.259	277.1	267.127			0.00174	7.6246e-05		6.1842e-05	2.8827e-06
208.106	240.593	291.1	299.216			0.00349	6.34e-05		8.2456e-05	2.3278e-06
250.319	164.383	288	301.147			0.00699	5.8444e-05		0.00012368	1.7746e-06
220.084	238.585	254.7	306.133			0.0112	5.9197e-05		0.00016491	1.4852e-06
209.609	206.011	273	259.336			0.01616	6.0627e-05		0.00024737	1.2109e-06
192.791	228.965	237.2	294.288			0.02201	6.0412e-05		0.00032982	1.0286e-06
155.993	237.517	300.6	286.9			0.02892	5.7688e-05		0.00041228	8.6778e-07
226.876	198.154	268	275.145			0.03707	5.2434e-05		0.00057719	6.0698e-07
197.584	232.676	266.3	287.782			0.04669	4.5159e-05		0.0007421	4.6117e-07
165.171	230.168	289.2	278.539			0.05803	3.6676e-05		0.00107	4.5436e-07
201.32	199.777	256.7	261.614			0.06938	2.9019e-05		0.0014	5.1267e-07
241.945	227.33	246.6	287.712			0.08073	2.2426e-05		0.00173	5.3331e-07
225.989	168.906	296.6	303.062			0.09208	1.6897e-05		0.00206	5.3616e-07
						0.10343	1.2337e-05		0.00272	5.9298e-07
mean	217.499	mean	287.511			0.11478	8.6229e-06		0.00338	7.4673e-07
±SD	22.3155	±SD	17.6534			0.12613	5.6524e-06		0.0047	1.1118e-06
						0.13747	3.3975e-06		0.00602	1.3829e-06
						0.14882	2.1104e-06		0.00734	1.535e-06
						0.16017	2.2313e-06		0.00866	1.6041e-06
						0.17152	3.1512e-06		0.00998	1.6257e-06
						0.18287	4.1209e-06		0.01262	1.6137e-06
						0.19422	4.9771e-06		0.01525	1.5614e-06
						0.20557	5.8112e-06		0	3.1588e-08
						0.21692	5.1584e-06		3.4342e-05	0.00085095
						0.22826	7.34e-06		0.00010303	0.00225
						0.23961	1.3863e-05		0.00024039	0.00043188
						0.25096	2.7666e-05		0.00051513	4.6119e-05
						0.26231	6.4146e-05		0.00106	5.6906e-05
						0.27366	0.00016997		0.00216	3.8391e-05
						0.28501	0.00043626		0.00436	3.8022e-05
						0.29636	0.00115		0.00876	4.9408e-05
						0.3077	0.00303		0.01755	4.8813e-05
						0.31905	0.00779		0.03513	2.7788e-05
						0.3304	0.01988		0.05272	2.1364e-05
						0.34175	0.04949		0.08788	3.7487e-05
						0.3531	0.12356		0.12305	4.7872e-05
						0.36445	0.30378		0.15821	5.2536e-05
						0.3758	0.73663		0.167	5.3162e-05
						0.38714	1.7545		0.18459	5.4561e-05
						0.39849	4.0205		0.20569	5.2748e-05
						0.40984	8.4741		0.23058	5.4879e-05
						0.42119	15.699		0.25548	0.00026823
						0.43254	25.124		0.28038	0.01497
						0.44389	34.721		0.30528	0.23417
						0.45524	42.513		0.33017	6.0822
						0.46658	48.18		0.35507	27.671
						0.47793	52.363		0.37997	54.139
						0.48928	55.69		0.40487	72.157
						0.50063	58.49		0.42976	81.494
						0.51198	60.888		0.45466	86.108
						0.52333	62.931		0.47956	88.306
						0.53468	64.65		0.50446	89.392
						0.54603	66.084		0.52935	89.948
						0.55737	67.273		0.55425	90.264
						0.56872	68.258		0.57915	90.464
						0.58007	69.075		0.60405	90.605
						0.59142	69.754		0.62894	90.713
						0.60277	70.32		0.65384	90.799
						0.61412	70.795		0.70364	90.917
						0.62547	71.194		0.75343	90.997
						0.63681	71.532		0.85302	91.085
						0.64816	71.818		0.95261	91.117
						0.65951	72.061		1.0526	91.142
						0.67086	72.269
						0.68221	72.448
						0.69356	72.602
						0.70491	72.735
						0.71625	72.85
						0.7276	72.951
						0.7503	73.107
						0.773	73.231
						0.79569	73.33
						0.84109	73.466
						0.88648	73.56
						0.97727	73.666
						1.0681	73.729

## Sheet: Supplementary Figure 8
Supplementary Figure 8 b
Lapex/Wbase	Q = 32 mL·min-1		Q = 28 mL·min-1		Q = 24 mL·min-1		Q = 20 mL·min-1
	f (Hz)	f ±	f (Hz)	f ±	f (Hz)	f ±	f (Hz)	f ±
5	31.3	2.7	20.3	0.7	16.3	1.1	14.8	0.7
7.5	32.7	3	24	2.4	16.7	0.7	13.3	0.7
10	36.3	2.5	27.7	2.5	20	1.3	16.7	1.6
12.5	41.5	2.3	32	2.2	24.7	1.7	21	2.4
15	43.5	4.6	32.2	3.6	23.7	0.5	20.7	1.2

[truncated: 9 more sheets: Supplementary Figure 9, Supplementary Figure 10, Supplementary Figure 11, Supplementary Figure 13, Supplementary Figure 19, Supplementary Figure 20, Supplementary Figure 22, Supplementary Figure 23, Supplementary Figure 24]
